# Supplementary material for: Calcein-Modified CeO2 for Intracellular ROS Detection: Mechanisms of Action and Cytotoxicity Analysis In Vitro
Source: Cells. 2023 Oct 7;12(19):2416. doi: 10.3390/cells12192416 (PMC10572292; doi:10.3390/cells12192416)
Supplement: Supplementary file 1 [file cells-12-02416-s001.zip]

Archive with 1 entries (1 files):
- cells-2611479-supplementary.pdf
